# Supplementary material for: Rethinking Depression—Beyond Neurotransmitters: An Integrated Psychoneuroendocrineimmunology Framework for Depression’s Pathophysiology and Tailored Treatment
Source: Int J Mol Sci. 2025 Mar 19;26(6):2759. doi: 10.3390/ijms26062759 (PMC11943243; doi:10.3390/ijms26062759)
Supplement: Supplementary file 1 [file ijms-26-02759-s001.zip]

Archive with 1 entries (1 files):
- ijms-3490232-supplementary.pdf
